# Supplementary material for: Effect of COVID-19 restrictions and fuel prices on traffic volume and offenses in Iran: A spatiotemporal analysis
Source: PLoS One. 2025 Oct 23;20(10):e0332443. doi: 10.1371/journal.pone.0332443 (PMC12548865; doi:10.1371/journal.pone.0332443)
Supplement: S1 File — (XLSX) [file pone.0332443.s001.xlsx]

## Sheet: Sheet1
Number	Speeding (Total)	Overtaking (Total)	Taillgating (Total)	rate of Speeding (Total) (per 1000 volume)	rate of Overtaking (Total) (per 1000 volume)	rate of Taillgating (Total) (per 1000 volume)
1	1406724	84195	3535123	78.37	4.69	196.95
2	1110119	59113	3246691	72.89	3.88	213.17
3	1486199	87075	4289169	73.67	4.32	212.61
4	1414527	83317	4278586	69.9	4.12	211.44
5	943144	76826	3284620	52.6	4.28	183.18
6	827531	69492	2486882	55.88	4.69	167.92
7	1242522	81366	4046563	66.21	4.34	215.63
8	1395531	90089	4371631	67.38	4.35	211.08
9	1390469	102410	4399458	67.75	4.99	214.35
10	1282321	83238	3476915	69.29	4.5	187.87
11	1042843	74505	2961705	62.06	4.43	176.24
12	841013	66567	2324005	60.37	4.78	166.82
13	950616	105014	2766251	64.74	7.15	188.39
14	1215723	94366	3926942	66.07	5.13	213.41
15	1333126	121367	4486563	64.98	5.92	218.7
16	1339154	105371	3902085	69.66	5.48	202.99
17	909379	78529	2479844	63.95	5.52	174.39
18	920842	77404	2340686	62.01	5.21	157.62
19	903805	79635	2294434	61.61	5.43	156.4
20	1005163	77062	2463548	66.26	5.08	162.4
21	1068300	84598	2736511	66.74	5.29	170.96
22	1152401	88191	3047339	67.83	5.19	179.36
23	1036288	97607	2845370	63.58	5.99	174.58
24	1011838	81214	2515011	66.39	5.33	165.02
25	974448	73248	2500359	64.07	4.82	164.4
26	1019639	85956	2577259	66.2	5.58	167.32
27	1100160	84695	2716668	68.91	5.3	170.16
28	1184461	88054	3119993	68.32	5.08	179.95
29	1133996	93612	3324197	66.17	5.46	193.97
30	1026576	96210	2963225	61.3	5.75	176.95
31	1100074	87089	2914601	66.59	5.27	176.44
32	1249740	105977	3272044	71.18	6.04	186.36
33	1074412	83038	2676939	67.4	5.21	167.93
34	1010858	78022	2522118	66.77	5.15	166.6
35	1143811	84917	2960921	68.66	5.1	177.74
36	1170261	92255	3070102	69.1	5.45	181.28
37	1191836	109194	3228521	70.04	6.42	189.72
38	922171	75043	2590419	67.89	5.52	190.71
39	1075314	82765	2706343	68.95	5.31	173.54
40	1071963	85215	2720259	68.02	5.41	172.61
41	1102954	86784	2919564	66.33	5.22	175.57
42	1180468	97068	3259420	66.71	5.49	184.19
43	1228778	108195	3574223	66.32	5.84	192.9
44	1300220	137665	3961848	68.14	7.21	207.62
45	1160878	99656	3088817	67.39	5.79	179.32
46	1133093	99158	2851529	68.14	5.96	171.48
47	1047565	89734	2545275	67.17	5.75	163.21
48	1019800	80459	2426520	68.07	5.37	161.97
49	1021770	88846	2657303	67.39	5.86	175.27
50	1099952	98801	2858237	67.2	6.04	174.62
51	1049686	106467	2486940	69.56	7.06	164.8
52	1092140	88382	2547816	70.98	5.74	165.58
53	1021961	83679	2421086	69.3	5.67	164.19
54	1061208	87498	2488540	69.5	5.73	162.97
55	1071949	87117	2484601	70.3	5.71	162.95
56	1126677	91555	2808037	69.19	5.62	172.45
57	1100452	96009	2824807	68.69	5.99	176.31
58	1140289	121775	2780018	71.48	7.63	174.27
59	1101508	90652	2629978	70.74	5.82	168.89
60	1053609	87852	2406249	70.24	5.86	160.41
61	1040274	90167	2472919	68.66	5.95	163.21
62	1021446	91498	2454255	67.32	6.03	161.75
63	1047924	88739	2701336	67.13	5.68	173.04
64	1169454	98880	2837192	71.06	6.01	172.41
65	1104546	104664	2373878	74.23	7.03	159.54
66	1060871	88583	2335116	71.57	5.98	157.54
67	1021754	83756	2397529	70.77	5.8	166.06
68	919105	74193	1594713	77.76	6.28	134.93
69	991693	82338	2361025	69.47	5.77	165.4
70	1092126	101970	2494681	70.88	6.62	161.9
71	1119141	106310	2640395	70.92	6.74	167.32
72	1056747	99810	2239771	73.07	6.9	154.88
73	1102833	103979	2531172	71.26	6.72	163.55
74	1102201	95846	2637553	69.28	6.02	165.79
75	1283083	119882	3693293	69.52	6.5	200.1
76	1405209	156569	4318276	70.4	7.84	216.36
77	1314069	124064	3671936	71.06	6.71	198.55
78	1283909	123767	3788045	69.07	6.66	203.77
79	1521611	159769	5207405	69.7	7.32	238.54
80	1278216	108265	3753390	69.34	5.87	203.62
81	1146591	99757	3077270	66.4	5.78	178.21
82	1108029	85200	2832903	67.46	5.19	172.48
83	1069245	89391	2719904	67.38	5.63	171.4
84	1145248	94177	2954503	68.77	5.66	177.41
85	1250624	101610	3256531	71	5.77	184.87
86	1248010	123636	3221241	71.75	7.11	185.19
87	1175206	94528	3012919	70.07	5.64	179.64
88	1138420	86961	2812701	69.89	5.34	172.68
89	1102544	96773	2798738	68.4	6	173.63
90	1114765	91491	2851623	68.32	5.61	174.77
91	1191927	92003	3092201	69.42	5.36	180.08
92	1257539	102966	3380156	69.93	5.73	187.97
93	1248889	124032	3292167	70.89	7.04	186.86
94	1216452	99542	3041249	71.75	5.87	179.37
95	1147946	94743	2765004	71.33	5.89	171.8
96	1126559	91910	2785817	70.03	5.71	173.17
97	1160368	96983	2915463	69.22	5.79	173.91
98	1239692	136293	3354667	68.89	7.57	186.42
99	1392255	159028	3965854	70.13	8.01	199.77
100	1258448	152572	3306995	70.69	8.57	185.76
101	1288234	139694	3501278	71.31	7.73	193.82
102	1224043	125906	3205125	70.32	7.23	184.14
103	1085046	113374	2741612	67	7	169.3
104	1072057	112522	2769613	66.88	7.02	172.77
105	1191759	125164	3114539	69.36	7.28	181.26
106	1277650	148751	3327081	71.21	8.29	185.43
107	1236110	143900	3194809	71.73	8.35	185.38
108	1213643	140593	3056008	71.18	8.25	179.22
109	1159551	127983	2910294	69.86	7.71	175.34
110	1145708	133182	2911945	69.33	8.06	176.21
111	1143201	130313	2937556	68.95	7.86	177.18
112	1193131	132484	3139448	68.75	7.63	180.89
113	1259562	150264	3436351	69.62	8.31	189.94
114	1250986	156285	3240512	72.49	9.06	187.78
115	1184215	125216	2888449	72.18	7.63	176.06
116	1124552	131512	2721374	69.84	8.17	169.02
117	1118208	126020	2703788	70.34	7.93	170.07
118	1121552	124904	2852568	67.62	7.53	171.99
119	1139079	120998	3026604	68.05	7.23	180.81
120	1235129	133625	3258054	69.99	7.57	184.63
121	1214927	138037	3213224	71.75	8.15	189.76
122	1132785	115514	2920691	69.04	7.04	178.01
123	1120569	104058	2784029	68.73	6.38	170.77
124	1104440	103559	2793073	68.04	6.38	172.08
125	1100429	101403	2797523	67.54	6.22	171.69
126	1110353	107111	2926630	67.27	6.49	177.3
127	1235583	119143	3199029	70.25	6.77	181.88
128	1239778	135803	3195257	72.89	7.98	187.87
129	1167343	109685	3008032	69.59	6.54	179.33
130	1126386	101690	2806102	69.22	6.25	172.44
131	1088018	100645	2791502	67.14	6.21	172.26
132	1111721	102307	2911599	65.9	6.06	172.58
133	1161827	105835	3078606	66.99	6.1	177.5
134	1230965	113915	3299440	68.3	6.32	183.07
135	1274502	133790	3379812	71.69	7.53	190.12
136	1206778	105975	3121321	69.98	6.15	181.01
137	1146794	101518	2883438	68.55	6.07	172.36
138	1142417	103245	2847488	68.77	6.21	171.41
139	1118821	105290	2887482	67.1	6.32	173.19
140	1227830	104648	3261085	68.77	5.86	182.66
141	1283177	111726	3497636	69.02	6.01	188.14
142	1321914	126205	3569722	71.44	6.82	192.92
143	1234085	105462	3282915	69.42	5.93	184.68
144	1235073	107985	3412743	68.02	5.95	187.95
145	1247626	107776	3098669	72.99	6.31	181.29
146	1247068	99732	3384299	69.08	5.52	187.46
147	1280436	103599	3577322	68.4	5.53	191.11
148	1336141	111113	3790276	69.67	5.79	197.62
149	1398441	126666	4124507	70.79	6.41	208.79
150	1279840	106593	3680618	68.35	5.69	196.57
151	1249460	100679	3482529	67.47	5.44	188.04
152	1327624	103117	3844154	68.75	5.34	199.06
153	1343600	98240	3708570	71.95	5.26	198.58
154	1350562	103803	3694526	72.17	5.55	197.41
155	1396430	109902	4089935	70.33	5.54	205.99
156	1435659	134157	4629816	69.54	6.5	224.24
157	1297770	105376	3899434	68.06	5.53	204.49
158	1208875	99241	3457141	66.79	5.48	191
159	1208438	96584	3459785	66.97	5.35	191.74
160	1187425	100056	3511460	65.27	5.5	193.02
161	1230020	102219	3804746	64.02	5.32	198.04
162	1309830	105934	4066465	66.16	5.35	205.41
163	1366531	127671	4200298	68.68	6.42	211.09
164	1276693	113353	3713202	68.17	6.05	198.27
165	1260751	105495	3261862	70.95	5.94	183.55
166	1247210	103764	3157239	71.33	5.93	180.58
167	1240060	101597	3100633	71.76	5.88	179.42
168	1322241	107130	3226624	74.93	6.07	182.85
169	1466698	122069	3642979	77.47	6.45	192.42
170	1479956	132125	3304038	83.46	7.45	186.33
171	1420630	105945	3300927	80.08	5.97	186.06
172	1630775	121372	4330943	79.4	5.91	210.87
173	1488677	93590	2563680	96.33	6.06	165.9
174	1296144	88718	2170393	98.38	6.73	164.74
175	1520678	91316	3414869	84.57	5.08	189.91
176	1567606	101629	3870091	81.25	5.27	200.6
177	1671950	118621	4866637	80.09	5.68	233.12
178	1459015	107584	3869577	76.82	5.66	203.75
179	1392784	99115	3540370	75.72	5.39	192.49
180	1338711	102939	3428632	73.95	5.69	189.4
181	1331222	99460	3422132	73.82	5.52	189.77
182	1310202	102420	3599699	72.19	5.64	198.34
183	1174760	101615	3620438	68.76	5.95	211.9
184	1459906	131186	4018785	75.75	6.81	208.51
185	1340473	97072	3624846	73.38	5.31	198.42
186	1091516	88950	2544783	72.32	5.89	168.61
187	1198681	84119	2756426	75.95	5.33	174.65
188	1179913	81161	2858354	73.32	5.04	177.62
189	1283166	83289	3220916	74.02	4.8	185.8
190	1397590	99756	3468628	77.19	5.51	191.56
191	1376248	115961	3521530	77	6.49	197.03
192	1228056	83995	3007148	74.88	5.12	183.36
193	1179594	84982	2800280	74.02	5.33	175.71
194	1174941	79327	2800487	73.93	4.99	176.21
195	1170400	85047	2910177	72.84	5.29	181.1
196	1244239	82513	3246763	72.87	4.83	190.16
197	1344904	100007	3463391	75.17	5.59	193.59
198	1330486	115376	3557071	75.31	6.53	201.34
199	1243254	85629	3073467	74.8	5.15	184.91
200	1181688	79642	2974666	72.87	4.91	183.43
201	1182005	89908	3010676	72.13	5.49	183.72
202	1230603	93189	3102386	73.61	5.57	185.57
203	1290376	105308	3365302	74.29	6.06	193.76
204	1360447	109105	3647166	74.17	5.95	198.83
205	1385429	129899	3572923	77.95	7.31	201.02
206	1257558	96310	2809704	79.08	6.06	176.68
207	1169466	86564	2693075	75.65	5.6	174.2
208	1203442	89340	2718299	77.95	5.79	176.07
209	1263353	92245	2902506	78.07	5.7	179.37
210	1480945	107379	3663159	79.61	5.77	196.93
211	1632355	120775	4174459	81.65	6.04	208.81
212	1460601	108117	3255952	84.73	6.27	188.89
213	1559367	127827	3955575	85.18	6.98	216.06
214	1373569	100657	3212539	79.47	5.82	185.88
215	1218664	91065	2751505	77.76	5.81	175.57
216	1093038	89959	2577510	72.7	5.98	171.43
217	1205725	88781	2850300	76.84	5.66	181.65
218	1429967	102496	3450162	80.9	5.8	195.19
219	1199733	96530	2478495	84.03	6.76	173.59
220	1201555	90005	2752789	78.04	5.85	178.78
221	1245482	85257	2407945	85.31	5.84	164.92
222	1166763	87407	2635593	78.2	5.86	176.65
223	1328741	85604	2788923	85.93	5.54	180.36
224	1296411	88506	2925798	81.1	5.54	183.04
225	1444873	101335	3155245	86.21	6.05	188.27
226	1584220	111219	3591972	88.63	6.22	200.95
227	1327239	91480	2877373	82.51	5.69	178.88
228	1219145	87633	2610169	79.87	5.74	171.01
229	1284835	88499	2763443	82.41	5.68	177.26
230	1472832	96129	3538912	83.12	5.43	199.72
231	1516681	110252	3397900	85.67	6.23	191.94
232	1471383	94620	3227105	87.54	5.63	192
233	1627397	117522	4135001	86.78	6.27	220.51
234	1337178	93971	2901862	83.39	5.86	180.97
235	1174736	81543	2644307	77.17	5.36	173.72
236	1207666	83543	2609222	79.85	5.52	172.52
237	1223512	82337	2647866	80.15	5.39	173.46
238	1295473	88607	2889712	80.31	5.49	179.13
239	1301814	91315	3031314	78.64	5.52	183.11
240	1098347	86406	2462267	74.33	5.85	166.63
241	844033	67152	1525265	73.74	5.87	133.26
242	657922	52513	1255781	70.31	5.61	134.19
243	542539	51612	1272186	60.91	5.79	142.84
244	546722	53197	1342646	61.79	6.01	151.73
245	529928	55515	1447547	56.71	5.94	154.91
246	665315	61938	1661630	65.67	6.11	164.01
247	907369	63148	1699005	80.36	5.59	150.47
248	869231	61039	1837877	75.62	5.31	159.89
249	860225	66630	1854168	73.72	5.71	158.91
250	886558	73465	1903515	72.62	6.02	155.93
251	984435	73590	2056563	76.56	5.72	159.95
252	1086870	78850	2437330	76.83	5.57	172.3
253	1138361	78039	2545902	77.82	5.33	174.03
254	1140622	79519	2297361	83.8	5.84	168.79
255	1101916	71406	2251692	80.5	5.22	164.49
256	1052418	66782	2294483	76.75	4.87	167.33
257	968363	68606	2141618	73.47	5.21	162.49
258	799999	64613	1881258	65.32	5.28	153.61
259	999582	73453	2281707	74.02	5.44	168.96
260	1095188	76846	2421687	77.3	5.42	170.93
261	1112611	77325	2149206	84.02	5.84	162.3
262	828473	68200	1924895	67.47	5.55	156.76
263	730764	65009	1710731	64.12	5.7	150.1
264	870762	70315	1853049	72.95	5.89	155.24
265	1009866	75121	2154475	76.44	5.69	163.07
266	1096842	73039	2377028	79.47	5.29	172.22
267	1121908	80167	2484226	78.77	5.63	174.43
268	1054412	76754	2119675	80.42	5.85	161.67
269	980682	70123	2031590	77.36	5.53	160.26
270	1008328	67732	2234723	74	4.97	164.01
271	966985	65986	2158840	72.36	4.94	161.54
272	746642	63721	1869546	60.42	5.16	151.3
273	984426	74434	2353824	72.07	5.45	172.32
274	1160145	77938	2645378	77.47	5.2	176.64
275	1204234	77877	2366955	85.22	5.51	167.5
276	1134549	70368	2228362	83.08	5.15	163.19
277	1137830	71268	2281772	80.62	5.05	161.67
278	1106539	74957	2283307	78.83	5.34	162.66
279	1145746	76799	2470081	77.62	5.2	167.34
280	1166019	81627	2525972	78.24	5.48	169.5
281	1098056	76457	2414247	76.14	5.3	167.4
282	1136674	100322	2467442	80.97	7.15	175.76
283	992534	77473	2153598	74.67	5.83	162.02
284	1024309	73576	2202118	74.99	5.39	161.22
285	1031202	73238	2212633	74.91	5.32	160.72
286	957974	71334	2083570	71.38	5.32	155.25
287	1040089	74306	2419873	72.08	5.15	167.71
288	1105823	81091	2563364	74.59	5.47	172.91
289	1060428	77519	2093797	80.11	5.86	158.17
290	800378	58308	1848670	66.13	4.82	152.73
291	756481	62737	1825167	63.54	5.27	153.29
292	975882	66380	1875857	78.1	5.31	150.13
293	996113	74186	2138156	75.64	5.63	162.36
294	993848	73408	2349363	72.34	5.34	171
295	912169	66692	2222414	69.36	5.07	168.98
296	876220	63656	1875763	73.19	5.32	156.69
297	744009	57304	1885941	63.16	4.86	160.11
298	779093	57307	1916566	65.95	4.85	162.24
299	839931	64139	1974444	68.12	5.2	160.14
300	838055	66423	1973984	68.3	5.41	160.87
301	984416	71897	2449944	70.84	5.17	176.31
302	1077294	76888	2505481	75.1	5.36	174.67
303	1017309	79348	2061090	79.66	6.21	161.38
304	815337	65969	1852746	68.92	5.58	156.61
305	586899	64614	1326283	58.75	6.47	132.76
306	729359	78321	1624624	67.23	7.22	149.75
307	887428	80099	2005972	72.5	6.54	163.89
308	787713	72668	2046046	63.22	5.83	164.22
309	706675	75214	1930082	60.51	6.44	165.26
310	880620	80273	1929177	74.82	6.82	163.9
311	884718	77418	2017154	72.34	6.33	164.94
312	872354	70980	2053669	71.16	5.79	167.51
313	957173	75676	2243491	72.18	5.71	169.17
314	1132304	86691	2867430	74.49	5.7	188.65
315	1113324	80752	2223045	80.28	5.82	160.31
316	1057279	77078	2544303	74.12	5.4	178.38
317	1240624	100360	3174621	78.55	6.35	201
318	955889	70814	2214940	71.89	5.33	166.59
319	892536	69789	2100876	69.31	5.42	163.15
320	952815	72551	2229116	71.2	5.42	166.57
321	1000265	75402	2270452	72.55	5.47	164.69
322	1060802	80504	2468791	73.56	5.58	171.19
323	1161907	81132	2648590	76.75	5.36	174.96
324	1118623	79661	2582993	76.05	5.42	175.6
325	974035	68299	2339770	70.29	4.93	168.86
326	905298	65141	2199986	67.63	4.87	164.34
327	960725	67516	2206000	72.22	5.08	165.83
328	783335	55635	1224565	79.51	5.65	124.29
329	881415	61834	1792537	76.49	5.37	155.55
330	1042174	69707	2161688	78.85	5.27	163.56
331	1161547	80640	2378287	83.16	5.77	170.28
332	1030342	71980	2206181	76.08	5.32	162.91
333	977334	70393	2048855	73.97	5.33	155.06
334	886442	69284	1899719	71.93	5.62	154.14
335	1012646	73058	2115670	76.12	5.49	159.03
336	1055432	77300	2318959	74.53	5.46	163.76
337	830333	76089	2011772	63.11	5.78	152.9
338	964215	68602	1746301	79.94	5.69	144.78
339	1068898	65401	2079391	79.18	4.84	154.04
340	1088199	71814	2080188	79.36	5.24	151.69
341	1040374	71433	1966815	77.94	5.35	147.35
342	757184	65216	1633324	62.36	5.37	134.52
343	697054	69864	1404485	64.89	6.5	130.75
344	942808	70466	1802641	77.9	5.82	148.94
345	1025066	69841	1400911	91.02	6.2	124.39
346	1026473	69902	1798814	82.55	5.62	144.66
347	1000811	69111	1748572	80.63	5.57	140.87
348	872007	65621	1544424	75.78	5.7	134.22
349	907989	68988	1595126	77.02	5.85	135.3
350	1042736	71164	1764663	83.26	5.68	140.9
351	1083979	72325	1770910	85.18	5.68	139.16
352	981386	70654	1249515	91.01	6.55	115.88
353	967606	67896	1582681	82.61	5.8	135.13
354	931977	64246	1124712	89.25	6.15	107.7
355	935593	58107	1537579	80.83	5.02	132.84
356	896097	63016	1523935	77.72	5.47	132.17
357	946012	67434	1578454	79.7	5.68	132.98
358	964275	67315	1426414	83.72	5.84	123.85
359	883558	61971	949682	91.59	6.42	98.45
360	951712	63965	1396955	83.25	5.6	122.2
361	976135	63632	1330477	84.98	5.54	115.82
362	1030954	63022	1348140	89.17	5.45	116.6
363	1045032	62932	1288889	91.9	5.53	113.35
364	985630	59354	1167056	91.71	5.52	108.59
365	878625	55310	844713	96.88	6.1	93.14
366	653968	29063	438772	119.53	5.31	80.2
367	423387	32105	405280	88.8	6.73	85.01
368	602493	36580	486081	91.2	5.54	73.58
369	636058	42804	519195	93.17	6.27	76.05
370	816213	47212	711862	100.06	5.79	87.27
371	847352	53603	876073	95.55	6.04	98.79
372	792155	50510	881738	91.65	5.84	102.01
373	587138	47037	507849	89.77	7.19	77.64
374	554733	43774	498884	83.07	6.56	74.71
375	472272	42991	432500	75.53	6.88	69.16
376	544514	41795	490193	82.93	6.37	74.65
377	427518	36646	331589	81.17	6.96	62.95
378	250388	22937	143791	83.06	7.61	47.7
379	583729	43408	507833	89.11	6.63	77.52
380	648273	47416	535968	93.95	6.87	77.67
381	726920	55517	852686	84.82	6.48	99.5
382	699943	52234	879751	79.14	5.91	99.48
383	733063	53634	930872	80.61	5.9	102.37
384	562475	53667	788359	66.14	6.31	92.7
385	613376	55786	830563	72.5	6.59	98.17
386	479483	50494	588336	68.1	7.17	83.57
387	506693	49355	590525	72.52	7.06	84.51
388	697168	57838	1087448	73.33	6.08	114.38
389	729035	64567	1147633	73.7	6.53	116.02
390	762189	70988	1292945	72.26	6.73	122.58
391	822821	74507	1377298	76.31	6.91	127.73
392	920414	77214	1527040	80.37	6.74	133.35
393	933578	81407	1558905	80.87	7.05	135.03
394	867244	86678	1396982	80.16	8.01	129.12
395	911179	72525	1581698	80.55	6.41	139.83
396	953893	81135	1704248	77.7	6.61	138.82
397	1067086	89046	1997502	79.18	6.61	148.22
398	1039186	93458	2008378	76.99	6.92	148.79
399	993334	94045	2047743	74.34	7.04	153.24
400	982054	90684	2009925	73.01	6.74	149.43
401	994047	100191	1885988	79.24	7.99	150.35
402	1005282	79328	1855807	77.87	6.14	143.75
403	816276	81104	1664551	66.95	6.65	136.53
404	942708	85239	1805425	75.04	6.79	143.72
405	973344	75795	1873893	75.8	5.9	145.93
406	956174	81670	1933361	73.06	6.24	147.73
407	900555	84594	1865705	69.56	6.53	144.11
408	992759	95441	1836357	79.45	7.64	146.96
409	971965	81993	1925245	74.2	6.26	146.97
410	913405	83574	1808600	71.69	6.56	141.96
411	966550	84856	1926390	73.93	6.49	147.36
412	968583	84867	1904368	73.58	6.45	144.68
413	968994	86031	2019742	71.38	6.34	148.79
414	1077068	89393	2125427	78.06	6.48	154.03
415	1070541	104943	2057156	80.12	7.85	153.96
416	1065247	84319	2057895	77.97	6.17	150.62
417	988207	83741	1923289	73.9	6.26	143.83
418	977489	85668	1851143	74.13	6.5	140.39
419	968652	81610	1884136	73.37	6.18	142.72
420	1013490	83675	1919456	77.11	6.37	146.03
421	1041881	86970	2016497	76.89	6.42	148.82
422	995907	95319	1673054	83.7	8.01	140.61
423	1066650	78234	1976119	80.57	5.91	149.27
424	993112	83550	1877305	76.47	6.43	144.56
425	1010529	83487	1951952	76.8	6.34	148.35
426	1020650	84658	2058914	75	6.22	151.3
427	1056456	78076	2241509	75.07	5.55	159.29
