# Supplementary material for: Effect of COVID-19 restrictions and fuel prices on traffic volume and offenses in Iran: A spatiotemporal analysis
Source: PLoS One. 2025 Oct 23;20(10):e0332443. doi: 10.1371/journal.pone.0332443 (PMC12548865; doi:10.1371/journal.pone.0332443)
Supplement: S2 File — (XLSX) [file pone.0332443.s002.xlsx]

## Sheet: Sheet1
Number	Volume (Total)	rate of Volume (Total) (per one million volume)
1	17949315	1.79493
2	15230496	1.52305
3	20173455	2.01735
4	20235407	2.02354
5	17931094	1.79311
6	14809678	1.48097
7	18765802	1.87658
8	20710851	2.07109
9	20524945	2.05249
10	18506956	1.8507
11	16804565	1.68046
12	13931104	1.39311
13	14683438	1.46834
14	18401119	1.84011
15	20514704	2.05147
16	19223257	1.92233
17	14219916	1.42199
18	14850488	1.48505
19	14670650	1.46707
20	15169244	1.51692
21	16007180	1.60072
22	16990300	1.69903
23	16298628	1.62986
24	15240863	1.52409
25	15208701	1.52087
26	15402885	1.54029
27	15965169	1.59652
28	17338199	1.73382
29	17137968	1.7138
30	16746264	1.67463
31	16519267	1.65193
32	17557409	1.75574
33	15940531	1.59405
34	15138857	1.51389
35	16659076	1.66591
36	16935560	1.69356
37	17017405	1.70174
38	13582828	1.35828
39	15594485	1.55945
40	15759226	1.57592
41	16628616	1.66286
42	17695687	1.76957
43	18528457	1.85285
44	19082610	1.90826
45	17225543	1.72255
46	16628959	1.6629
47	15594859	1.55949
48	14981749	1.49817
49	15161585	1.51616
50	16368123	1.63681
51	15090349	1.50903
52	15387057	1.53871
53	14746014	1.4746
54	15269616	1.52696
55	15247890	1.52479
56	16283178	1.62832
57	16021574	1.60216
58	15952536	1.59525
59	15571770	1.55718
60	15000635	1.50006
61	15151310	1.51513
62	15173479	1.51735
63	15611354	1.56114
64	16456384	1.64564
65	14879459	1.48795
66	14822167	1.48222
67	14437512	1.44375
68	11819039	1.1819
69	14274283	1.42743
70	15408780	1.54088
71	15780768	1.57808
72	14461574	1.44616
73	15476192	1.54762
74	15908927	1.59089
75	18457461	1.84575
76	19959134	1.99591
77	18493684	1.84937
78	18589716	1.85897
79	21830151	2.18302
80	18433650	1.84336
81	17267616	1.72676
82	16424808	1.64248
83	15869049	1.5869
84	16653374	1.66534
85	17614864	1.76149
86	17394649	1.73946
87	16771546	1.67715
88	16288344	1.62883
89	16119278	1.61193
90	16316579	1.63166
91	17170834	1.71708
92	17982661	1.79827
93	17618352	1.76184
94	16954961	1.6955
95	16094389	1.60944
96	16086956	1.6087
97	16764453	1.67645
98	17995141	1.79951
99	19851734	1.98517
100	17802125	1.78021
101	18064738	1.80647
102	17406042	1.7406
103	16194262	1.61943
104	16030726	1.60307
105	17182764	1.71828
106	17942152	1.79422
107	17233967	1.7234
108	17051489	1.70515
109	16598174	1.65982
110	16524988	1.6525
111	16579326	1.65793
112	17355176	1.73552
113	18091368	1.80914
114	17257143	1.72571
115	16405615	1.64056
116	16101002	1.6101
117	15898106	1.58981
118	16585739	1.65857
119	16739241	1.67392
120	17645964	1.7646
121	16932900	1.69329
122	16407245	1.64072
123	16303066	1.63031
124	16231326	1.62313
125	16294185	1.62942
126	16506554	1.65066
127	17589077	1.75891
128	17007754	1.70078
129	16773718	1.67737
130	16273094	1.62731
131	16205015	1.6205
132	16870986	1.6871
133	17343899	1.73439
134	18022673	1.80227
135	17777316	1.77773
136	17243677	1.72437
137	16729516	1.67295
138	16612587	1.66126
139	16672705	1.66727
140	17853239	1.78532
141	18590904	1.85909
142	18503940	1.85039
143	17775862	1.77759
144	18157543	1.81575
145	17092330	1.70923
146	18053423	1.80534
147	18719053	1.87191
148	19179271	1.91793
149	19754473	1.97545
150	18724184	1.87242
151	18519698	1.85197
152	19311346	1.93113
153	18675322	1.86753
154	18714901	1.87149
155	19855467	1.98555
156	20646351	2.06464
157	19068878	1.90689
158	18099791	1.80998
159	18044077	1.80441
160	18191836	1.81918
161	19212207	1.92122
162	19796823	1.97968
163	19898102	1.98981
164	18727537	1.87275
165	17770587	1.77706
166	17484209	1.74842
167	17281142	1.72811
168	17646455	1.76465
169	18932350	1.89324
170	17732149	1.77321
171	17740889	1.77409
172	20538432	2.05384
173	15453452	1.54535
174	13174471	1.31745
175	17981167	1.79812
176	19292504	1.92925
177	20876339	2.08763
178	18992068	1.89921
179	18392763	1.83928
180	18102238	1.81022
181	18032937	1.80329
182	18149292	1.81493
183	17085654	1.70857
184	19273647	1.92736
185	18268367	1.82684
186	15092872	1.50929
187	15782876	1.57829
188	16092794	1.60928
189	17335152	1.73352
190	18106972	1.8107
191	17873308	1.78733
192	16400188	1.64002
193	15936620	1.59366
194	15892497	1.58925
195	16069188	1.60692
196	17074127	1.70741
197	17890494	1.78905
198	17667219	1.76672
199	16621197	1.66212
200	16216910	1.62169
201	16387446	1.63874
202	16717826	1.67178
203	17368823	1.73688
204	18343152	1.83432
205	17774186	1.77742
206	15902558	1.59026
207	15459360	1.54594
208	15438969	1.5439
209	16181343	1.61813
210	18601443	1.86014
211	19991562	1.99916
212	17237600	1.72376
213	18307512	1.83075
214	17283289	1.72833
215	15672045	1.5672
216	15035656	1.50357
217	15691438	1.56914
218	17675558	1.76756
219	14277460	1.42775
220	15397305	1.53973
221	14600336	1.46003
222	14919578	1.49196
223	15463407	1.54634
224	15984369	1.59844
225	16759252	1.67593
226	17875271	1.78753
227	16085688	1.60857
228	15263617	1.52636
229	15590003	1.559
230	17719222	1.77192
231	17702929	1.77029
232	16807446	1.68074
233	18752251	1.87523
234	16035479	1.60355
235	15221854	1.52219
236	15123865	1.51239
237	15264985	1.5265
238	16131583	1.61316
239	16554157	1.65542
240	14776836	1.47768
241	11445474	1.14455
242	9357901	0.93579
243	8906522	0.890652
244	8848764	0.884876
245	9344507	0.934451
246	10131488	1.01315
247	11291565	1.12916
248	11494718	1.14947
249	11668229	1.16682
250	12207579	1.22076
251	12857594	1.28576
252	14145902	1.41459
253	14629052	1.46291
254	13610602	1.36106
255	13688606	1.36886
256	13712183	1.37122
257	13180210	1.31802
258	12247268	1.22473
259	13504430	1.35044
260	14167400	1.41674
261	13242518	1.32425
262	12279131	1.22791
263	11397139	1.13971
264	11936489	1.19365
265	13211727	1.32117
266	13802335	1.38023
267	14242339	1.42423
268	13111359	1.31114
269	12676514	1.26765
270	13625870	1.36259
271	13364339	1.33643
272	12356724	1.23567
273	13659991	1.366
274	14976367	1.49764
275	14131495	1.41315
276	13655392	1.36554
277	14113342	1.41133
278	14037588	1.40376
279	14761267	1.47613
280	14902928	1.49029
281	14421651	1.44217
282	14038638	1.40386
283	13292213	1.32922
284	13659238	1.36592
285	13766754	1.37668
286	13420929	1.34209
287	14428768	1.44288
288	14824669	1.48247
289	13237565	1.32376
290	12103923	1.21039
291	11906269	1.19063
292	12494998	1.2495
293	13169317	1.31693
294	13738723	1.37387
295	13152027	1.3152
296	11971308	1.19713
297	11779074	1.17791
298	11813030	1.1813
299	12329432	1.23294
300	12270950	1.2271
301	13895429	1.38954
302	14343914	1.43439
303	12771297	1.27713
304	11830151	1.18302
305	9990305	0.999031
306	10848912	1.08489
307	12239872	1.22399
308	12459546	1.24595
309	11678915	1.16789
310	11770473	1.17705
311	12229528	1.22295
312	12259738	1.22597
313	13261563	1.32616
314	15199982	1.52
315	13867313	1.38673
316	14263633	1.42636
317	15793806	1.57938
318	13295710	1.32957
319	12876772	1.28768
320	13382809	1.33828
321	13786554	1.37866
322	14420964	1.4421
323	15138506	1.51385
324	14709386	1.47094
325	13856601	1.38566
326	13386920	1.33869
327	13303022	1.3303
328	9852333	0.985233
329	11523743	1.15237
330	13216589	1.32166
331	13966932	1.39669
332	13542591	1.35426
333	13213325	1.32133
334	12324435	1.23244
335	13303580	1.33036
336	14160471	1.41605
337	13157533	1.31575
338	12061382	1.20614
339	13498750	1.34987
340	13713040	1.3713
341	13348263	1.33483
342	12141631	1.21416
343	10741934	1.07419
344	12103007	1.2103
345	11262535	1.12625
346	12434731	1.24347
347	12412628	1.24126
348	11506471	1.15065
349	11789385	1.17894
350	12524402	1.25244
351	12725268	1.27253
352	10783290	1.07833
353	11712247	1.17122
354	10442543	1.04425
355	11574440	1.15744
356	11529700	1.15297
357	11869973	1.187
358	11517177	1.15172
359	9646774	0.964677
360	11431599	1.14316
361	11487007	1.1487
362	11561896	1.15619
363	11371063	1.13711
364	10746949	1.07469
365	9069156	0.906916
366	5471099	0.54711
367	4767637	0.476764
368	6606554	0.660655
369	6826890	0.682689
370	8156894	0.815689
371	8868021	0.886802
372	8643501	0.86435
373	6540748	0.654075
374	6677758	0.667776
375	6253170	0.625317
376	6566120	0.656612
377	5267095	0.52671
378	3014655	0.301465
379	6550827	0.655083
380	6900420	0.690042
381	8570081	0.857008
382	8843842	0.884384
383	9093400	0.90934
384	8504823	0.850482
385	8460130	0.846013
386	7040450	0.704045
387	6987341	0.698734
388	9506971	0.950697
389	9891635	0.989163
390	10547648	1.05476
391	10782561	1.07826
392	11451731	1.14517
393	11544872	1.15449
394	10819538	1.08195
395	11311811	1.13118
396	12276442	1.22764
397	13476632	1.34766
398	13498214	1.34982
399	13362644	1.33626
400	13450424	1.34504
401	12543976	1.2544
402	12909678	1.29097
403	12192256	1.21923
404	12562038	1.2562
405	12841284	1.28413
406	13087446	1.30874
407	12946337	1.29463
408	12495623	1.24956
409	13099887	1.30999
410	12740507	1.27405
411	13073065	1.30731
412	13163049	1.3163
413	13574677	1.35747
414	13798616	1.37986
415	13361742	1.33617
416	13662799	1.36628
417	13372054	1.33721
418	13185643	1.31856
419	13201960	1.3202
420	13144233	1.31442
421	13550266	1.35503
422	11898961	1.1899
423	13238440	1.32384
424	12986634	1.29866
425	13157968	1.3158
426	13608603	1.36086
427	14072168	1.40722
